# Supplementary material for: ACE: an efficient and sensitive tool to detect insecticide resistance-associated mutations in insect acetylcholinesterase from RNA-Seq data
Source: BMC Bioinformatics. 2017 Jul 10;18:330. doi: 10.1186/s12859-017-1741-6 (PMC5504734; doi:10.1186/s12859-017-1741-6)
Supplement: Supplementary file 2 — Resistance mutations in ace-1 and ace-2 of insects [file 12859_2017_1741_MOESM2_ESM.xlsx]

## Sheet: Sheet1
Table S2 Resistance mutations in both ace-1 and ace-2 of insects
Gene name	Location of sequence on Torpedo Californica	Order	Insect species	resistance-associate mutation	References
AChE1	85	Hemiptera	Aphis gossypii	S146N	Shang Q.et al.,Environ Toxicol(2014)
	119	Diptera	Aedes aegypti	G119S	Muthusamy R, Shivakumar MS.J Vector Borne Dis(2015)
			Anophele albimanus	G119S	Weill et al., Nature(2003)
			Anopheles coluzzii	G119S	Essandoh J.et al.,Malar J(2013)
			Anopheles funestus	G119S	Djouaka R.,et al.,PLoS One(2011)
			Anopheles gambiae	G119S	Weill et al., Nature(2003)
			Anopheles stephensi	G119S	Soltani A.et al.,J Arthropod Borne Dis(2014)
			Culex pipiens	G119S	Alout H.et al .,Insect Biochem Mol Biol(2009),Weill et al., Nature(2003)
			Culex pipiens quinquefasciatus	G119S	Misra BR, Gore M.J Med Entomol(2015),Zhao M.te al.,PLoS One(2014)
			Culex vishnui	G119S	Alout H.et al .,J Med Entomol(2007)
			Lutzomyia longipalpis	G119S	Coutinho-Abreu IV.et al.,J Med Entomol(2007)
			Phlebotomus papatasi	G119S	Temeyer KB.et al.,Parasit Vectors(2014)
		Hemiptera	Nilaparvata lugens	G119A	Deok Ho Kwon.et al.,Pesticide Biochemistry and Physiology(2012)
	201	Diptera	Culex pipiens quinquefasciatus	A328S	Zhao M.te al.,PLoS One(2014)
		Hemiptera	Apolygus lucorum	A216S	Shuwen Wu.et al.,Insect Biochem Mol Biol (2015)
			Therioaphis trifolii	A302S	AlSuhaibani E.et al.,Bull Entomol Res (2015)
		Lepidoptera	Bombyx mori	A303S	Wang JM.et al.,Mol Biol Rep (2014),B.B. Wang.et al.,Pesticide Biochemistry and Physiology(2016)
			Chilo auricilius	A314S	Luo GH.et al., J Econ Entomol (2015)
			Chilo suppressalis	A314S	Jiang X.et al.,Biochem Biophys Res Commun(2009),Dai SM. et al.,Pest Manag Sci (2015)
			Plutella xylostella	A298S	Yeh SC.et al.,Pestic Biochem Physiol(2014),Zhang LJ.et al.,Mol Ecol (2015)
			Spodoptera frugiperda	A201S	Carvalho RA.et al.,PLoS One (2013)
	216	Hemiptera	Aphis gossypii	G292R	Shang Q.et al.,Environ Toxicol(2014)
	227	Lepidoptera	Bombyx mori	G329A	Wang JM.et al.,Mol Biol Rep (2014),B.B. Wang.et al.,Pesticide Biochemistry and Physiology(2016)
			Plutella xylostella	G324A	Yeh SC.et al.,Pestic Biochem Physiol(2014),Zhang LJ.et al.,Mol Ecol (2015)
			Spodoptera frugiperda	G227A	Carvalho RA.et al.,PLoS One (2013)
	228	Hemiptera	Rhopalosiphum padi	S329P	Chen MH.et al.,Genome(2007)
	268	Hemiptera	Aphis gossypii	P348S	Shang Q.et al.,Environ Toxicol(2014)
	290	Diptera	Culex pipiens	F290V	Alout H.et al .,Insect Biochem Mol Biol(2009),Nabeshima T.et al.,Biochem Biophys Res Commun (2004)
		Lepidoptera	Chilo suppressalis	F402V	Chang C.et al.,Pest Manag Sci(2014)
			Cydia pomonella	F388V	Reyes M.et al.,Bull Entomol Res(2009),Cassanelli，S.et al.,Insect Biochemistry and Molecular Biology(2006)
			Plutella xylostella	F386F/V	Yeh SC.et al.,Pestic Biochem Physiol(2014)
			Spodoptera frugiperda	F290V	Carvalho RA.et al.,PLoS One (2013)
	330	Hemiptera	Nilaparvata lugens	F/Y330S	Deok Ho Kwon.et al.,Pesticide Biochemistry and Physiology(2012)
	331	Diptera	Culex Tritaeniorhynchus	F455W	Misra BR, Gore M.J Med Entomol(2015)
		Hemiptera	Aphis gossypii	S409 F	Cuamba N.et al.,PLoS One (2010)
			Bemisia tabaci	F392W	Zhang NN.et al.,J Insect Sci(2012);Alon M.et al.,Insect Biochem Mol Biol(2008)
			Nilaparvata lugens	F331H	Deok Ho Kwon.et al.,Pesticide Biochemistry and Physiology(2012)
			Therioaphis trifolii	S431F	AlSuhaibani E.et al.,Bull Entomol Res (2015)
	332	Hemiptera	Nilaparvata lugens	I332L	Deok Ho Kwon.et al.,Pesticide Biochemistry and Physiology(2012)
	441	Lepidoptera	Plutella xylostella	A441G	Ji Hyung Baek.et al.,Pesticide Biochemistry and Physiology(2005)
	451	Hemiptera	Aphis gossypii	L532P	Shang Q.et al.,Environ Toxicol(2014)
	452	Lepidoptera	Bombyx mori	L554S	Wang JM.et al.,Mol Biol Rep (2014),B.B. Wang.et al.,Pesticide Biochemistry and Physiology(2016)
	——		Chilo suppressalis	H668P	Chang C.et al.,Pest Manag Sci(2014)
	——		Chilo suppressalis	R667Q	Dai SM. et al.,Pest Manag Sci (2015)
	——		Chilo suppressalis	E101D	Chang C.et al.,Pest Manag Sci(2014)
AChE2	78	Diptera	Drosophila melanogaster	F115(78)S	Mutéro et al., Proc. Natl. Acad. Sci. USA (1994)
	78	Hemiptera	Aphis gossypii	F139L	Fei Li, Zhaojun Han.Insect Biochem Mol Biol (2004)
	79	Hymenoptera	Oomyzus sokolowskii	E115 L	Zhuang HM.et al.,Mol Biol Rep(2014)
	118	Hemiptera	Nilaparvata lugens	Gly185Ser	Yang Z.et al.,J Insect Sci (2010)
	119		Aphis gossypii	G221A	Lokeshwari D et al.,J Econ Entomol(2016)
	129	Diptera	Bactrocera dorsalis	I214V	Hsu JC.et al.,Insect Biochem Mol Biol(2006)
			Bactrocera oleae	I214V	Başkurt SI.et al.,Acta Biol Hung(2011),J. G. Vontas.et al.,Insect Mol. Biol(2002)
			Cochliomyia hominivorax	I298V	da Silva NM.et al.,Vet Parasitol(2011)
			Drosophila melanogaster	I119(129)T	Mutéro et al., Proc. Natl. Acad. Sci. USA (1994)
			Drosophila melanogaster	I119(129)V	Mutéro et al., Proc. Natl. Acad. Sci. USA (1994),Menozzi P.et al.,BMC Evol Biol(2004)
	150	Diptera	Musca domestica	V180(150)L	Walsh et al., Biochem. J.(2001)
			Musca domestica	V260L	Başkurt S.et al.,J Vector Ecol（2011）
	201	Hemiptera	Aphis gossypii	A302S	Lokeshwari D et al.,J Econ Entomol(2016)
	227	Diptera	Cochliomyia hominivorax	G401A	da Silva NM.et al.,Vet Parasitol(2011)
			Drosophila melanogaster	G303A	Mutéro et al., Proc. Natl. Acad. Sci. USA (1994)
			Musca domestica	G342A/V	Başkurt S.et al.,J Vector Ecol（2011,Walsh et al., Biochem. J.(2001)
			Haematobia irritans	G262A	Temeyer KB.et al.,J Med Entomol(2012)
			Drosophila melanogaster	G265A	Menozzi P.et al.,BMC Evol Biol(2004)
	238	Coleoptera	Leptinotarsa decemlineata	S291G	Clark JM.et al.,Pest Manag Sci(2001),Kun yan Zhu .et al.,Pesticide Biochemistry and Physiology (1996)
	271	Coleoptera	Alphitobius diaperinus	A271S	Kozaki T.et al.,Arch Insect Biochem Physiol (2008)
	290	Diptera	Drosophila melanogaster	F368(288)Y	Mutéro et al., Proc. Natl. Acad. Sci. USA (1994)
			Cochliomyia hominivorax	F466Y	da Silva NM.et al.,Vet Parasitol(2011)
			Drosophila melanogaster	F330Y	Menozzi P.et al.,BMC Evol Biol(2004)
			Musca domestica	F327(288)Y	Walsh et al., Biochem. J.(2001)
			Musca domestica	Y407F	Başkurt S.et al.,J Vector Ecol（2011）
		Hemiptera	Rhopalosiphum padi	F368(290)L	Chen MH.et al.,Genome(2007)
	328	Diptera	Ceratitis capitata	G328A	Elfekih S.et al.,J Econ Entomol(2014),Magaña C.et al.,Insect Biochem Mol Biol(2008)
			Drosophila melanogaster	G368A	Menozzi P.et al.,BMC Evol Biol(2004)
			Musca domestica	G365(328)A	Walsh et al., Biochem. J.(2001)
	331	Hemiptera	Aphis gossypii	S431F	Lokeshwari D et al.,J Econ Entomol(2016)
			Myzus persicae	S431F	Cassanelli S.et la.,Pest Manag Sci(2005)
	336	Hymenoptera	Oomyzus sokolowskii	F394 L	Zhuang HM.et al.,Mol Biol Rep(2014)
	356	Hemiptera	Rhopalosiphum padi	V435(356)A	Chen MH.et al.,Genome(2007)
	365	Hymenoptera	Oomyzus sokolowskii	K424R	Zhuang HM.et al.,Mol Biol Rep(2014)
	396	Diptera	Bactrocera dorsalis	G488S	Hsu JC.et al.,Insect Biochem Mol Biol(2006)
			Bactrocera oleae	G488S	J. G. Vontas.et al.,Insect Mol. Biol(2002)
	484	Hemiptera	Aphis gossypii	K585R	Shang Q.et al.,Environ Toxicol(2014)
	510	Lepidoptera	Helicoverpa armigera	A585T	Ren X. et al., Arch. Insect Biochem. Physiol.(2002)
	——	Diptera	Bactrocera dorsalis	Q643R	Hsu JC.et al.,Insect Biochem Mol Biol(2006)
