# Supplementary material for: ACE: an efficient and sensitive tool to detect insecticide resistance-associated mutations in insect acetylcholinesterase from RNA-Seq data
Source: BMC Bioinformatics. 2017 Jul 10;18:330. doi: 10.1186/s12859-017-1741-6 (PMC5504734; doi:10.1186/s12859-017-1741-6)
Supplement: Supplementary file 4 — The resistance frequency of mutation S331 W in different RNA-Seq data of Bemisia tabaci [file 12859_2017_1741_MOESM4_ESM.xlsx]

## Sheet: Sheet1
Table S4 The resistance frequency of mutation S331W in different RNA-Seq data of Bemisia tabaci
Species	SRA accession number	Age	Growth condition	Biotype	Country	CenterName	ReleaseDate	Size_MB	Pesticide resistance	S331W mutation			References
										Resistance reads number	Susceptible reads number	Resistance frequency
Bemisia tabaci	DRR018506	day 0 of adults Whole body	— —	Q biotype		Hokkaido System science Co.	2015-03-26	2024		7	0	1	Sugahara R. PLoS One, 2015
	ERR1337894	adult	— —	Tympaki Field strain	greece Tympaki	The Genome Analysis Centre	2016-05-03	2319	Non selected	4	3	0.571429	— —
	ERR1337895	adult	— —	Tympaki Field strain	greece Tympaki	The Genome Analysis Centre	2016-05-03	2652	Non selected	3	0	1	— —
	ERR1337896	adult	— —	Tympaki Field strain	greece Tympaki	The Genome Analysis Centre	2016-05-03	2334	Non selected	16	1	0.941176	— —
	ERR1337897	adult	— —	Tympaki Field strain	greece Tympaki	The Genome Analysis Centre	2016-05-03	2647	alpha-cypermethrin selected	5	1	0.833333	— —
	ERR1337898	adult	— —	Tympaki Field strain	greece Tympaki	The Genome Analysis Centre	2016-05-03	2548	alpha-cypermethrin selected	5	1	0.833333	— —
	ERR1337899	adult	— —	Tympaki Field strain	greece Tympaki	The Genome Analysis Centre	2016-05-03	2136	alpha-cypermethrin selected	4	4	0.5	— —
	ERR1337900	adult	— —	Tympaki Field strain	greece Tympaki	The Genome Analysis Centre	2016-05-03	2520	alpha-cypermethrin + Piperonyl Butoxide selected	5	2	0.714286	— —
	ERR1337901	adult	— —	Tympaki Field strain	greece Tympaki	The Genome Analysis Centre	2016-05-03	2453	alpha-cypermethrin + Piperonyl Butoxide selected	3	4	0.428571	— —
	ERR1337902	adult	— —	Tympaki Field strain	greece Tympaki	The Genome Analysis Centre	2016-05-03	2542	alpha-cypermethrin + Piperonyl Butoxide selected	5	2	0.714286	— —
	ERR1337903	adult	— —	Tympaki Field strain	greece Tympaki	The Genome Analysis Centre	2016-05-03	2399	Thiacloprid selected	4	2	0.666667	— —
	ERR1337904	adult	— —	Tympaki Field strain	greece Tympaki	The Genome Analysis Centre	2016-05-03	2162	Thiacloprid selected	6	1	0.857143	— —
	ERR1337905	adult	— —	Tympaki Field strain	greece Tympaki	The Genome Analysis Centre	2016-05-03	1958	Thiacloprid selected	5	1	0.833333	— —
	ERR1337906	adult	— —	Tympaki Field strain	greece Tympaki	The Genome Analysis Centre	2016-05-03	2136	Thiacloprid + Piperonyl Butoxide selected	4	0	1	— —
	ERR1337907	adult	— —	Tympaki Field strain	greece Tympaki	The Genome Analysis Centre	2016-05-03	2069	Thiacloprid + Piperonyl Butoxide selected	7	1	0.875	— —
	ERR1337908	adult	— —	Tympaki Field strain	greece Tympaki	The Genome Analysis Centre	2016-05-03	2200	Thiacloprid + Piperonyl Butoxide selected	4	1	0.8	— —
	SRR039231	a mixture of egg &amp; nymph, pupa and adult	cotton	Q	China hangzhou	ZHEJIANG UNIVERSITY	2010-06-27	2220		40	0	1	Wang XW.BMC Genomics 2010
	SRR1104130	adult	cotton	Q	China hangzhou	ZHEJIANG UNIVERSITY	2014-01-08	6422		38	0	1	Wang XW.BMC Genomics 2010
	SRR1159208	egg, nymph, pupa, adult	— —	H	india	NATIONAL AGRI-FOOD BIOTECHNOLOGY INSTITUTE	2011-11-23	5284	Wild collection	3	0	1	— —
	SRR1159209	egg, nymph, pupa, adult	— —	H	india	NATIONAL AGRI-FOOD BIOTECHNOLOGY INSTITUTE	2012-04-13	6025	Wild collection	8	0	1	— —
	SRR1159210	egg, nymph, pupa, adult	— —	H	india	NATIONAL AGRI-FOOD BIOTECHNOLOGY INSTITUTE	2012-05-10	5797	Wild collection	7	0	1	— —
	SRR1523521	7 days female bacteriocyte	cabbage	MEAM1 B	China hangzhou	ZHEJIANG UNIVERSITY	2012-05-10	2965		3	0	1	Luan JB.Genome Biol Evol 2015
	SRR1523522	7 days female whole body	cabbage	MEAM1 B	China hangzhou	ZHEJIANG UNIVERSITY	2012-05-10	2996		23	0	1	Luan JB.Genome Biol Evol 2015
	SRR1930109	adults	cotton	Q	China qingdao	QINGDAO AGRICULTURAL UNIVERSITY	2012-05-10	3210	Cardinium-uninfected population (C-)	7	0	1	— —
	SRR1943311	adults	cotton	Q	China qingdao	QINGDAO AGRICULTURAL UNIVERSITY	2012-05-10	3006	Cardinium-infected (C+) population	6	0	1	— —
	SRR2001504	nymph	cotton	B	China Hangzhou	ZHEJIANG UNIVERSITY	2012-05-10	3066		80	0	1	— —
	SRR211281	— —	— —		Beijing	BIGCAS-KL	2012-05-10	1364	digestion and endosymbiosis	28	0	1	— —
	SRR2168747	adult Whole body	collected in 2012 in Crete on eggplant greenhouses and reared on cotton	Mediterranean (MED) Q1 biotype	greece	UNIVERSITY OF CRETE	2015-02-04	4192	Acetamiprid selected G4_AS	7	0	1	Ilias A.BMC Genomics 2015
	SRR2168751	adult Whole body	collected in 2012 in Crete on eggplant greenhouses and reared on cotton	Mediterranean (MED) Q1 biotype	greece	UNIVERSITY OF CRETE	2015-02-04	4142	Acetamiprid selected G4_AS	5	0	1	Ilias A.BMC Genomics 2015
	SRR2174309	adult Whole body	collected in 2012 in Crete on eggplant greenhouses and reared on cotton	Mediterranean (MED) Q1 biotype	greece	UNIVERSITY OF CRETE	2015-02-04	4494	Acetamiprid selected G4_AS	5	0	1	Ilias A.BMC Genomics 2015
	SRR2174310	adult Whole body	collected in 2012 in Crete on eggplant greenhouses	Mediterranean (MED) Q1 biotype	greece	UNIVERSITY OF CRETE	2015-07-23	3680	initial parental strains G4_AP	20	0	1	Ilias A.BMC Genomics 2015
	SRR2174311	adult Whole body	collected in 2012 in Crete on eggplant greenhouses	Mediterranean (MED) Q1 biotype	greece	UNIVERSITY OF CRETE	2015-07-23	4188	initial parental strains G4_AP	28	0	1	Ilias A.BMC Genomics 2015
	SRR2174312	adult Whole body	collected in 2012 in Crete on eggplant greenhouses	Mediterranean (MED) Q1 biotype	greece	UNIVERSITY OF CRETE	2016-03-24	4166	initial parental strains G4_AP	18	0	1	Ilias A.BMC Genomics 2015
	SRR2174316	adult Whole body	collected in 2012 in Crete on eggplant greenhouses and reared on cotton	Mediterranean (MED) Q1 biotype	greece	UNIVERSITY OF CRETE	2016-03-24	4198	Imidacloprid selected GR9-IS	24	0	1	Ilias A.BMC Genomics 2015
	SRR2174318	adult Whole body	collected in 2012 in Crete on eggplant greenhouses and reared on cotton	Mediterranean (MED) Q1 biotype	greece	UNIVERSITY OF CRETE	2016-04-28	4125	Imidacloprid selected GR9-IS	32	0	1	Ilias A.BMC Genomics 2015
	SRR2174322	adult Whole body	collected in 2012 in Crete on eggplant greenhouses and reared on cotton	Mediterranean (MED) Q1 biotype	greece	UNIVERSITY OF CRETE	2015-12-01	4003	Imidacloprid selected GR9-IS	6	0	1	Ilias A.BMC Genomics 2015
	SRR2174324	adult Whole body	collected in 2012 in Crete on eggplant greenhouses	Mediterranean (MED) Q1 biotype	greece	UNIVERSITY OF CRETE	2015-12-01	4083	Susceptible stain S-GR6	25	11	0.694444	Ilias A.BMC Genomics 2015
	SRR2174325	adult Whole body	collected in 2012 in Crete on eggplant greenhouses	Mediterranean (MED) Q1 biotype	greece	UNIVERSITY OF CRETE	2015-12-01	4741	Susceptible stain S-GR6	25	21	0.543478	Ilias A.BMC Genomics 2015
	SRR2174326	adult Whole body	collected in 2012 in Crete on eggplant greenhouses	Mediterranean (MED) Q1 biotype	greece	UNIVERSITY OF CRETE	2015-12-01	3843	Susceptible stain S-GR6	13	5	0.722222	Ilias A.BMC Genomics 2015
	SRR453538	2-day-old adults male	cucumber	B the Middle East-Asia Minor 1	China	CHINESE ACADEMY OF AGRICULTURAL SCIENCE	2015-12-01	887	cucumber	41	0	1	Xie W.Sci Rep. 2014
	SRR453539	2-day-old adults female	cucumber	B the Middle East-Asia Minor 1	China	CHINESE ACADEMY OF AGRICULTURAL SCIENCE	2015-12-01	1859	cucumber	17	0	1	Xie W.Sci Rep. 2014
	SRR453540	2-day-old adults male	tomato	B the Middle East-Asia Minor 1	China	CHINESE ACADEMY OF AGRICULTURAL SCIENCE	2015-12-01	1958	tomato	37	0	1	Xie W.Sci Rep. 2014
	SRR453541	2-day-old adults female	tomato	B the Middle East-Asia Minor 1	China	CHINESE ACADEMY OF AGRICULTURAL SCIENCE	2015-12-01	1810	tomato	10	0	1	Xie W.Sci Rep. 2014
	SRR453542	2-day-old adults male	cotton	B the Middle East-Asia Minor 1	China	CHINESE ACADEMY OF AGRICULTURAL SCIENCE	2015-12-01	1967	cotton	56	0	1	Xie W.Sci Rep. 2014
	SRR453543	2-day-old adults female	cotton	B the Middle East-Asia Minor 1	China	CHINESE ACADEMY OF AGRICULTURAL SCIENCE	2015-12-01	3143	cotton	44	0	1	Xie W.Sci Rep. 2014
	SRR453544	2-day-old adults male	cabbage	B the Middle East-Asia Minor 1	China	CHINESE ACADEMY OF AGRICULTURAL SCIENCE	2015-12-01	2312	cabbage	40	0	1	Xie W.Sci Rep. 2014
	SRR453545	2-day-old adults female	cabbage	B the Middle East-Asia Minor 1	China	CHINESE ACADEMY OF AGRICULTURAL SCIENCE	2015-12-01	1217	cabbage	7	0	1	Xie W.Sci Rep. 2014
